# Supplementary material for: Molecular Surveillance of Plasmodium spp. Infection in Neotropical Primates from Bahia and Minas Gerais, Brazil
Source: Pathogens. 2025 Jul 31;14(8):757. doi: 10.3390/pathogens14080757 (PMC12389552; doi:10.3390/pathogens14080757)
Supplement: Supplementary file 1 [file pathogens-14-00757-s001.zip]

Archive with 1 entries (1 files):
- pathogens-3702505-supplementary.pdf
